# Supplementary material for: A cross-sectional analysis of clinicopathologic similarities and differences between Henoch-Schönlein purpura nephritis and IgA nephropathy
Source: PLoS One. 2020 Apr 23;15(4):e0232194. doi: 10.1371/journal.pone.0232194 (PMC7179927; doi:10.1371/journal.pone.0232194)
Supplement: S1 Dataset — (XLSX) [file pone.0232194.s008.xlsx]

## Sheet: RAW data for HSPN
Ｎｏ	C-No	s-Gd-IgA1(ug/mL)	g-Gd-IgA1(from 0 to 3)	IL8 (pg/mL)	MCP1 (pg/mL)	TNFα (pg/mL)	IL6 (pg/mL)	duration from onset (month)	sex MEN:1	age (year)	height (m)	BW (kg)	BMI	HTN: yes1	ACEI or ARB (yes:1)	PSL therapy at biopsy (yes:1)	mPSL pulse (yes:1)	tonslectomy (yes:1)	SBP (mmHg)	DBP (mmHg)	MAP (mmHg)	serum IgA level (mg/dL)	UP (g/day)	hematuria (grade 0 to 3)	NAGindex (U/gCr)	Alb (g/dL)	Cr (mg/dL)	eGFR(ml/min/1.73m2)	C3 (mg/dL)	IgA/C3 ratio	No. of total glomerulus	Number of global sclerosis	global sclerosis/total glomerulu (%)	number of crescent	crescent/total glomerulus (%)	crescent + global sclerosis	crescent + global sclerosis (%)	M	E	S	T	C	IgG (0 to 2)	IgA (o to 3)	fib (0 to 2)	EM: Mes	EM: Subepithel	EM: Subendothel	EM: GBM
HSPN1	C2801	7.2896	1.43	6.358	245.382	6.31	0.119	24	0	16	1.58	51	20.4294	0	0	0	0	0	111	68	82.3333	202	0.33	2+	2.08	4.4	0.58	117.4	91.1	2.21734	13	0	0	0	0	0	0	0	0	1	0	0	M+-	3	"L2+	+	－	－	－
HSPN2	C2822	17.944	2.75	5.741	320.276	5.017	1.272	3	1	46	1.65	56	20.5693	0	0	1	1	0	130	77	94.6667	195	0	1+	2.4	3.2	0.77	86.1	98	1.9898	29	3	0.103448	0	0	3	0.103448	0	0	0	0	0	-	3	"L2+ M2+	+	－	+	－
HSPN3	C2667	11.0496	0.3	97.009	285.15	4.167	0.544	6	0	31	1.66	67.1	24.3504	0	0	0	0	0	120	76	90.6667	235	1.2	3+	4.3	4.4	0.58	97.1	113.2	2.07597	17	1	0.0588235	2	0.117647	3	0.176471	1	0	1	0	1	M+	3	"M+	+	－	－	－
HSPN4	C2838	19.6224	1.93333	36.972	402.336	7.181	2.505	1	1	44	1.64	54.8	20.3748	0	0	0	0	0	125	71	89	346	4.9	3+	36.1	2.5	0.68	99.9	129	2.68217	26	2	0.0769231	2	0.0769231	4	0.153846	0	1	0	0	1	M-	2	"-	+	－	+	－
HSPN5	C2754	5.2432	0.166667	141.983	348.708	8.942	2.096	2	0	60	1.58	62	24.8358	0	0	0	0	0	158	103	121.333	309	0.57	1+	22	4	0.71	64.4	117.2	2.63652	15	0	0	0	0	0	0	0	1	0	0	0		1	"M+-	+	－	+	－
HSPN6	C2378	18.4408	0.2	9.611	368.31	14.348	( - )	5	0	21	1.6	54.3	21.2109	0	0	0	0	0	96	54	68	296	0	1+	1.29	4.3	0.75	82	74.5	3.97315	9	0	0	1	0.111111	1	0.111111	0	1	0	0	1	M+-	2	"M+	+	－	－	－
HSPN7	C2398	16.3488	0.2	1.155	246.682	40.453	6.165	24	1	21	1.77	59	18.8324	0	0	1	0	0	127	68	87.6667	461	0.16	3+	2.05	3.6	0.75	110.9	115.6	3.98789	18	0	0	0	0	0	0	1	0	0	0	0	M+	3	"M2+	+	－	－	－
HSPN8	C2500	6.1736	0.2	12.382	328.964	10.278	( - )	14	0	38	1.6	48	18.75	0	0	1	1	1	109	60	76.3333	233	0	1+	2.77	4.2	0.71	74.6	76.3	3.05374	6	1	0.166667	1	0.166667	2	0.333333	1	0	1	0	1	-	2	#M+	+	－	－	－
HSPN9	C2408	13.3824	0.222222	9.611	200.272	6.31	( - )	7	1	31	1.65	56.9	20.8999	0	0	0	0	0	98	70	79.3333	298	0	"+-"	1.75	4.4	0.8	92.4	100.2	2.97405	9	1	0.111111	0	0	1	0.111111	1	1	0	0	0	-	2	"M+	+	－	－	－
HSPN10	C2409	19.244	0.5	13.815	249.28	8.942	7.987	4	1	64	1.6	60.2	23.5156	1	0	1	0	0	147	71	96.3333	451	0.76	1+	9.79	3.4	0.68	89.7	145.2	3.10606	11	5	0.454545	0	0	5	0.454545	1	1	0	0	0	M+-	2	"M+	+	-	+	-
HSPN11	C2649	13.48	0.842105	16.768	88.218	6.744	2.403	2	0	44	1.58	86.5	34.6499	0	0	1	0	0	112	70	84	248	1.9	3+	4.49	3.4	0.65	77.5	144	1.72222	20	2	0.1	1	0.05	3	0.15	1	1	1	0	1	-	3	"M+	+	-	+	-
HSPN12	C2670	11.2912	0.714286	13.815	347.478	9.386	( - )	5	0	77	1.52	48.6	21.0353	0	0	0	0	0	132	70	90.6667	355	0.3	2+	9.39	4.3	0.65	66	127.1	2.79308	19	1	0.0526316	1	0.0526316	2	0.105263	1	1	1	0	1	-	2	"+	+	－	+	－
HSPN13	C2474	8.2544	0.272727	24.582	228.352	10.278	3.627	1	1	29	1.76	61	19.6927	0	0	0	0	0	122	72	88.6667	388	0.5	"3+	11.3	3.5	0.57	100.9	51.7	7.50484	27	0	0	0	0	0	0	0	0	0	0	0	-	2	"M+	+	－	－	-
HSPN14	C2497	5.4896	0.230769	14.543	260.904	10.726	0.961	2	0	76	1.6	54	21.0937	0	0	0	0	0	152	96	114.667	211	1.2	3+	8.45	4.1	0.54	81.2	96.7	2.18201	19	2	0.105263	0	0	2	0.105263	0	1	0	0	0	M+	3	"M2+	+	－	+	－
HSPN15	C2316	21.7344	0.727273	10.98	221.734	11.625	0.438	1	1	80	1.67	47	16.8525	0	0	1	0	0	106	52	70	307		2+	14.2	3.7	0.8	70.4	113.6	2.70246	24	3	0.125	2	0.0833333	5	0.208333	0	1	0	0	1	-	2	”M±	+	－	－	－
HSPN16	C2318	50.7416	1.34	3.027	365.866	19.888	47.711	24	0	31	1.58	60.5	24.2349	0	0	1	0	0	112	68	82.6667	356	2.3	"+-	9.3	3.3	0.6	93.6	129.6	2.74691	17	0	0	6	0.352941	17	1	0	1	1	0	2	-	1	-	-	-	-	-
HSPN17	C2360	10.4864	0.345455	13.095	314.048	9.832	1.169	48	0	75	1.55	39.6	16.4828	0	0	1	1	0	102	61	74.6667	463	0	1+	30.47	3.4	0.62	70.1	147.4	3.14111	5	0	0	0	0	0	0	0	1	0	0	0	-	2	"Mseg±	+	－	－	－
HSPN18	C2894	7.9928	2.77778	511.372	582.978	19.888	27.276	1	1	31	1.33	69.7	39.403	0	0	0	0	0	133	80	97.6667	666	3.49	2+	26.09	3.6	1.1	65.2	107	6.2243	22	0	0	2	0.0909091	2	0.0909091	1	1	0	0	1	M+	3	M2+	+	－	+	－
HSPN19	C2884	5.7584	2.65	14.297	370.752	15.263	1.685	24	1	33	1.84	96	28.3554	1	0	0	0	0	128	73	91.3333	285	0.25	1+	6.53	4	0.82	88.4	119	2.39496	31	2	0.0645161	2	0.0645161	1	0.0322581	1	1	1	0	1	M+-	3	M2+	+	－	－	－
HSPN20	C2877	4.8632	1.5	133.409	390.22	11.625	3.932	3	1	44	1.76	84.2	27.1823	0	0	1	1	0	116	74	88	244	0.67	"1+		2.7	0.87	77.2	145	1.68276	19	4	0.210526	0	0	4	0.210526	0	1	1	0	0	-	2	-	+	－	+	－
HSPN21	C2865	5.9016	1.6	349.271	291.47	11.175	0.009	0.3	1	26	1.706	63.3	21.7493	0	0	0	0	0	106	78	87.3333	405	0.4	"1+"	4.88	4	0.8	76.4	162	2.5	24	0	0	0	0	0	0	0	1	0	0	0	"G±M±	3	"G2+M2+	+	－	－	－
HSPN22	C2864	8.984	1.22222	27.824	556.754	12.982	0.009	2	1	55	1.7	60.9	21.0727	1	1	0	0	0	153	95	114.333	325	3.08	"1+"	11.67	3.5	0.93	66.5	100	3.25	33	1	0.030303	2	0.0606061	3	0.0909091	1	1	0	0	1	"-	3	"G"+M"+	+	－	－	－
HSPN23	C2851	6.7288	0.947368	25.87	312.8	9.832	0.009	6	1	36	1.738	65.6	21.7172	0	0	0	0	0	117	63	81	198	0.09	"1+"	3.7	4.8	0.81	87.3	98	2.02041	40	1	0.025	3	0.075	1	0.025	1	1	1	0	1	"-	3	"M+	+	－	+	－
HSPN24	C2499	17.104	1.625	14.297	213.74	7.619	0.226	2	0	57	1.5	57.1	25.3778	0	0	0	0	0	118	58	78	348	8.8	"2+	21.26	4.1	1.2	23.2	114.5	3.0393	20	0	0	0	0	0	0	1	1	1	0	0	"-	3	"M2+	+	－	+	－
																																											0: negative		0: negative	pulus=positive	pulus=positive	pulus=positive	pulus=positive
																																											1-2+: positive		1-2+: positive	minus=negative	minus=negative	minus=negative	minus=negative
[truncated: 5 more columns]

## Sheet: RAW data for IgAN
No	C-No	serum-Gd-IgA1 (ug/mL)	g-Gd-IgA1 (0 to 3)	IL8 (pg/mL)	MCP1 (pg/mL)	TNFα (pg/mL)	IL6 (pg/mL)	duration from onset t biopsy(Month)	sex (Men:1)	age (year)	Height (m)	BW (kg)	BMI	HTN (yes:1)	ACEI/ARB）yes:1	PSL therapy at biopsy (yes:1)	PSL after biopsy (yes:1)	mPSL pulse (yes)	tonslectomy (yes)	SBP (mmHg)	DBP (mmHg)	MAP (mmHg)	C-Grade	serum IgA (mg/dL)	UP (g/day)	hematuria grade (0 to 3)	NAGindex (U/gCr)	Alb (g/dL)	Cr (mg/dL)	eGFR (ml/min/1.72m2)	C3 (mg/dL)	IgA/C3 ratio	No. of total glomerulus	Number of global sclerosis	global sclerosis/total glomerulu (%)	number of crescent	crescent/total glomerulus (%)	crescent + global sclerosis/glomeru (%)	H Grade	M	E	S	T	C	IgG(0/1/2/)	IgA (1:mild to 3 strong)	fib	Mes	Subepithel
IgAN1	C2577	8.928	0.572727	0	185.358	0	0	41	1	20	1.811	70	21.3433	0	1	0	0	1	0	128	88	101.333	1	175	0.15	3+	2.69	5	0.86	96.8422	94.7	1.84794	30	0	0	0	0	0	1	1	0	0	0	0	0	2	0	1	0
IgAN2	C2495	6.9504	0.142857	0	286.262	0	3.354	28	0	40	1.63	55	20.7008	0	0	0	0	0	0	105	68	80.3333	1	178	0	1+	4.09	4.3	0.69	74.637	100.4	1.77291	11	1	0.0909091	0	0	0.0909091	1	1	0	0	0	0	2	2	0	1	0
IgAN3	C2587	8.856	0.866667	33.675	275.718	0	1.917	14	1	19	1.71	60	20.5191	0	1	0	1	1	1	123	76	91.6667	2	293	0.5	2+	2.44	4.4	0.74	115.84	81.2	3.60837	23	1	0.0434783	0	0	0.0434783	1	1	0	0	0	0	0	3	0	1	0
IgAN4	C2593	8.2104	0.666667	7.628	226.046	0	2.643	9	0	18	1.56	39.5	16.2311	0	0	0	0	0	0	100	70	80	1	227	0.26	3+	3.47	4.4	0.48	139.606	92.8	2.44612	21	1	0.047619	0	0	0.047619	1	1	0	0	0	0	0	2	0	1	0
IgAN5	C2568	20.176	1.9375	5.135	136.874	0	2.499	5	0	20	1.572	45.3	18.3313	0	0	0	1	1	0	102	54	70	1	499	0.45	3+	9.53	4.1	0.58	110.119	83.9	5.94756	24	0	0	11	0.458333	0.458333	2	1	0	1	0	2	1	2	0	1	0
IgAN6	C2621	14.2656	0.625	21.21	262.4	5.19	1.55	5	1	20	1.7	60	20.7612	0	1	0	1	0	0	130	83	98.6667	2	347	0.95	3+	11.9	4.4	0.87	95.6251	104	3.33654	12	2	0.166667	3	0.25	0.416667	2	1	0	1	0	2	0	3	0	1	0
IgAN7	C2482	9.0728	0.3	69.644	266.684	12.076	2.209	4	1	30	1.72	56	18.9292	0	0	0	1	0	0	129	81	97	2	207	0.54	3+	2.49	4.4	0.94	78.2107	80.5	2.57143	11	0	0	3	0.272727	0.272727	2	1	1	0	0	2	0	2	0	1	0
IgAN8	C2532	24.1208	1.2	61.036	150.556	5.877	4.75	61	0	43	1.59	69	27.2932	0	1	0	0	0	0	127	74	91.6667	2	448	0.69	3+	7.49	3.6	0.52	99.6169	131.2	3.41463	16	6	0.375	0	0	0.375	2	0	0	0	0	0	1	2	0	1	0
IgAN9	C2629	26.7984	0.777778	16.768	361.8	2.912	3.776	36	0	48	1.59	45	17.7999	0	0	0	0	0	0	94	55	68	1	466	0.25	3+	9.7	4.5	0.69	70.83	125.3	3.71907	23	4	0.173913	1	0.0434783	0.217391	2	0	0	0	0	1	0	2	0	1	0
IgAN10	C2414	12.2608	0.428571	10.98	174.784	6.744	0.544	45	0	32	1.59	59	23.3377	1	1	0	1	1	1	114	72	86	3	231	4.6	3+	21.4	3.6	0.94	56.737	119	1.94118	13	3	0.230769	2	0.153846	0.384615	2	1	0	0	1	1	0	3	0	1	0
IgAN11	C2614	12.504	1.42857	10.98	289.274	6.31	0.333	2	0	48	1.56	45.1	18.5322	1	1	0	1	1	1	112	66	81.3333	3	347	2	2+	6.16	3.9	1.56	29.0169	72.8	4.76648	17	6	0.352941	3	0.176471	0.529412	3	1	0	1	1	1	0	3	0	1	0
IgAN12	C2464	10.6632	0.545455	10.98	200.44	9.386	0.857	348	1	49	1.82	76.6	23.1252	0	0	0	0	0	0	116	65	82	3	254	1.65	3+	10.67	3.4	1.68	35.9938	88.1	2.88309	16	3	0.1875	7	0.4375	0.625	3	0	1	0	0	2	0	1	0	1	0
IgAN13	C2295	16.9528	0.75	16.768	392.176	7.181	4.644	49	1	55	1.71	81	27.7008	1	1	0	1	1	0	176	90	118.667	3	373	1.4	3+	12	3.3	3.6	15.126	162.2	2.29963	4	0	0	2	0.5	0.5	3	1	0	0	1	2	0	2	0	1	0
IgAN14	C2544	47.486	1.2	10.98	229.056	10.726	0	216	0	29	1.6	47	18.3594	0	0	0	1	1	1	106	73	84	1	485	0.39	3+	19.58	3.4	0.75	74.7173	81.7	5.93635	14	7	0.5	2	0.142857	0.642857	3	1	0	1	0	2	1	2	0	1	1
IgAN15	C2450	28.594	0.833333	10.291	248.622	5.017	0.119	21	1	30	1.73	68	22.7204	0	0	0	1	1	1	107	73	84.3333	2	343	1.04	3+	5.72	3.1	0.84	88.4517	80.2	4.27681	40	0	0	28	0.7	0.7	3	1	1	0	0	2	0	2	0	1	0
IgAN16	C2750	50.0392	2.5	7.41	259.156	8.942	1.89	24	0	48	1.574	51.4	20.7469	0	0	0	0	0	0	140	96	110.667	3	572	1.66	3+	9	3.4	1.6	28.2243	106.1	5.39114	18	5	0.277778	1	0.0555556	0.333333	3	1	0	1	1	1	0	1	0	0	0
IgAN17	C2608	21.2024	0.555556	26.274	298.318	3.745	2.71	31	1	34	1.74	123	40.6262	1	1	0	0	0	0	154	96	115.333	2	317	0.81	1+		2.2	0.8	90.0092	133.7	2.37098	28	2	0.0714286	3	0.107143	0.178571	1	1	0	1	0	2	1	2	0	1	0
IgAN18	C2637	14.9776	0.6	25.102	319.44	9.386	1.685	162	1	31	1.65	67.8	24.9036	0	0	0	0	0	0	125	74	91	1	433	0.39	2+	3.8	4.4	0.75	99.1891	139.9	3.09507	6	1	0.166667	0	0	0.166667	1	1	0	0	0	0	0	2	0	1	0
IgAN19	C2557	19.1008	0.333333	10.757	290.782	5.877	7.076	87	0	28	1.59	45.1	17.8395	0	0	0	0	0	0	130	68	88.6667	1	354	0.159	2+	9.07	4.3	0.53	110.345	84.4	4.19431	28	2	0.0714286	3	0.107143	0.178571	1	1	1	0	0	1	0	3	0	1	0
IgAN20	C2536	25.3656	1.2	6.358	192.902	5.017	0.961	39	0	27	1.48	35.4	16.1614	0	0	0	0	0	0	123	56	78.3333	1	285	0.3	3+	5.41	4.3	0.59	99.1591	93.3	3.05466	31	5	0.16129	2	0.0645161	0.225806	1	0	0	0	0	1	1	3	0	1	0
IgAN21	C2340	7.9624	0.272727	8.941	286.262	5.017	1.065	34	1	72	1.68	61.5	21.79	0	1	0	1	0	0	117	57	77	2	193	2.7	1+	16.93	2.9	0.6	99.4145	117.2	1.64676	10	1	0.1	0	0	0.1	1	1	0	0	0	0	0	1	0	0	0
IgAN22	C2404	8.7568	0.0769231	7.628	232.066	5.877	0	22	1	23	1.78	64.4	20.3257	0	0	0	1	1	1	117	79	91.6667	1	438	0.36	3+	2.41	4.5	0.9	88.5206	87.9	4.98294	15	0	0	0	0	0	1	1	0	1	0	0	0	2	0	1	0
IgAN23	C2460	10.7032	0.214286	5.741	179.318	5.446	0.649	1	0	23	1.51	41.5	18.201	0	0	0	0	0	1	97	58	71	1	268	0.3	3+	8.69	3.8	0.58	105.789	103.9	2.5794	12	0	0	0	0	0	1	1	0	0	0	0	0	3	0	1	0
IgAN24	C2569	13.2304	0.372727	4.544	226.046	6.31	0.753	29	0	23	1.57	52	21.0962	0	0	0	1	1	1	118	62	80.6667	1	313	0	3+	2.89	4.4	0.71	84.7918	82.3	3.80316	15	1	0.0666667	1	0.0666667	0.133333	1	1	0	0	0	1	0	2	0	1	0
IgAN25	C2459	10.252	0.222222	5.741	167.224	2.912	1.272	5	0	22	1.53	59	25.204	0	0	0	0	0	0	114	64	80.6667	3	239	1.04	3+	12.64	3.8	1.13	51.6539	96.7	2.47156	18	1	0.0555556	3	0.166667	0.222222	1	1	1	0	1	1	0	3	0	1	0
IgAN26	C2651	14.7584	0.7	11.677	384.572	4.591	3.729	14	1	65	1.78	70.4	22.2194	1	0	0	0	0	0	162	72	102	3	327	5.5	3+	53.54	2.7	2.77	19.2054	131.3	2.49048	21	4	0.190476	4	0.190476	0.380952	2	1	1	1	0	2	0	1	0	1	0
IgAN27	C2350	17.06	0.818182	8.28	289.274	7.181	0	108	0	36	1.6	54.5	21.2891	0	0	1	1	1	1	110	63	78.6667	3	367	4.69	"+-"	8.66	2.3	1.1	46.1853	76.9	4.77243	28	8	0.285714	2	0.0714286	0.357143	2	1	1	0	0	1	0	3	0	1	0
IgAN28	C2324	15.1824	0.25	8.28	257.652	2.912	0	164	0	35	1.58	52	20.83	1	0	0	1	1	1	121	83	95.6667	3	241	1.92	3+	37.3	4.2	1.1	46.5602	135.1	1.78386	25	12	0.48	8	0.32	0.8	2	0	0	0	1	2	0	3	0	1	0
IgAN29	C2519	24.488	0.222222	13.095	431.846	5.017	0.009	9	1	54	1.65	66	24.2424	1	1	0	0	0	0	150	110	123.333	2	398	0.62	2+		4.5	0.81	77.7539	100.8	3.94841	17	3	0.176471	2	0.117647	0.294118	2	0	0	0	0	1	0	3	0	1	0
IgAN30	C2571	4.148	0.166667	25.102	345.138	8.942	6.772	25	1	19	1.55	52.5	21.8522	0	0	0	0	0	0	125	74	91	1	240	0.33	2+	8.74	4.4	0.56	116.125	139.9	1.71551	20	0	0	8	0.4	0.4	1	1	0	0	0	1	0	2	0	1	0
IgAN31	C2453	12.8232	0.363636	24.582	339.086	6.31	5.455	3	0	61	1.55	78.3	32.5911	1	1	0	0	0	0	134	71	92	3	325	3.98	3+	14.39	3.1	1.72	24.3438	120.1	2.70608	15	5	0.333333	0	0	0.333333	2	1	1	0	1	0	0	2	0	1	0
IgAN32	C2653	24.628	1.5	3.298	357.252	16.182	0	6	0	39	1.649	55.1	20.2633	0	0	0	0	0	0	117	58	77.6667	1	415	0.28	2+	6.6	4.1	0.48	111.823	79.4	5.2267	25	4	0.16	2	0.08	0.24	2	1	1	0	0	1	0	2	0	1	0
IgAN33	C2650	13.4344	1.375	1.952	230.562	5.877	0.119	18	1	40	1.69	75	26.2596	0	1	0	1	1	0	114	76	88.6667	2	341	0.35	1+	6.29	4.4	1.15	57.7573	136.7	2.49451	43	13	0.302326	2	0.0465116	0.348837	2	1	0	1	0	1	1	3	0	1	0
IgAN34	C2646	39.2392	1.46154	2.22	407.408	5.017	7.38	1	1	72	1.64	68.8	25.58	1	1	0	1	0	0	122	56	78	3	671	1.42	2+	14.86	3.9	3.47	14.5756	99.4	6.7505	5	2	0.4	0	0	0.4	2	1	0	1	1	0	1	3	0	1	0
IgAN35	C2797	3.3472	0.636364	88.621	419.616	14.805	1.376	224	1	38	1.785	79.8	25.0453	1	0	0	0	0	0	113	65	81	2	253	0.34	3+	5.5	4.2	1.37	48.3985	106.9	2.3667	17	4	0.235294	0	0	0.235294	2	1	0	0	0	0	0	2	0	1	0
IgAN36	C2375	5.3896	0.285714	6.358	156.622	5.446	0	72	0	37	1.6	39.9	15.5859	0	0	0	0	0	0	118	66	83.3333	1	259	0.32	3+		4.2	0.63	84.3128	80.3	3.2254	10	1	0.1	2	0.2	0.3	2	0	1	0	0	2	0	3	0	1	0
IgAN37	C2809	13.4344	0.8	10.98	293.796	3.745	2.198	72	0	39	1.573	45.2	18.2676	1	0	0	0	0	0	111	68	82.3333	1	499	0.4	3+	8.17	3.9	0.71	72.8675	85.2	5.85681	12	6	0.5	1	0.0833333	0.583333	3	1	0	0	0	1	1	3	0	1	0
IgAN38	C2823	15.5448	1.54545	6.358	390.654	4.167	0.438	39	0	41	1.555	74.3	30.7276	0	1	0	0	0	0	115	62	79.6667	2	418	2.94	3+	7.55	3.4	0.83	60.5488	126	3.31746	20	3	0.15	6	0.3	0.45	3	1	1	0	1	2	0	3	1	1	1
IgAN39	C2189	41.7184	0.666667	12.382	239.592	8.5	0	75	1	61	1.66	70.8	25.6931	1	0	0	0	0	0	121	80	93.6667	3	400	2.1	3+	5.8	3.9	1.1	53.7191	136.1	2.93902	7	5	0.714286	0	0	0.714286	3	0	0	0	1	0	0	2	0	1	0
IgAN40	C2238	23.192	0.333333	31.293	200.44	7.619	0	1	0	38	1.63	73.4	27.6262	1	1	0	1	0	0	138	101	113.333	3	304	0.88	"+-"	5.8	3.9	1.3	37.8786	112.7	2.69743	2	1	0.5	0	0	0.5	3	0	0	0	1	0	0	2	0	1	0
IgAN41	C2255	22.4416	0.333333	12.164	162.682	7.619	0.333	40	1	37	1.76	74.9	24.18	1	0	0	1	1	1	134	85	101.333	2	325	2.1	3+	11.5	4.4	1.1	62.0075	134.7	2.41277	17	6	0.352941	3	0.176471	0.529412	3	1	0	0	1	1	0	2	0	1	0
IgAN42	C2539	11.1552	1.5	13.294	290.782	5.017	1.272	3	0	36	1.72	58.6	19.808	0	0	0	1	1	1	118	78	91.3333	2	208	1.9	3+	17.31	3.2	0.86	60.4569	96.6	2.15321	12	5	0.416667	1	0.0833333	0.5	3	1	0	0	0	1	1	3	0	1	1
IgAN43	C2296	16.4832	0.25	7.628	502.622	3.745	1.065	22	0	34	1.6	52.9	20.6641	0	0	0	0	1	1	115	69	84.3333	1	433	0.32	3+	20.2	4	0.8	90.0092	124.3	3.48351	4	0	0	2	0.5	0.5	3	1	0	0	0	2	1	2	0	1	0
IgAN44	C2617	16.7976	1	27.156	296.81	4.167	1.993	10	0	32	1.63	55.7	20.9643	0	0	0	1	1	0	116	74	88	3	182	5.29	3+	39.85	2.8	1.01	52.4494	104.2	1.74664	31	7	0.225806	11	0.354839	0.580645	3	0	1	0	0	2	0	2	0	1	0
IgAN45	C2606	4.636	0.777778	27.744	195.918	4.167	1.89	1	0	21	1.61	52.3	20.1767	0	0	0	1	1	1	115	60	78.3333	2	193	2.59	3+		3.7	0.7	88.3959	101.4	1.90335	22	0	0	16	0.727273	0.727273	3	0	0	1	0	2	0	2	0	1	0
IgAN46	C2729	14.9752	2.14286	12.382	209.482	8.058	0	120	1	30	1.78	61	19.2526	0	0	0	0	0	0	128	70	89.3333	2	325	0.48	1+	7.81	4.3	1.72	40.3831	102.5	3.17073	5	2	0.117647	2	0.4	0.6	3	1	0	1	1	2	0	2	1	1	0
IgAN47	C2694	14.3568	0.769231	0.629	360.284	11.175	0.649	24	1	42	1.72	62	20.9573	0	0	0	0	0	0	137	79	98.3333	2	491	1.28	3+	10.95	4	1.09	60.3927	105.6	4.64962	18	8	0.444444	2	0.111111	0.555556	3	1	1	1	0	1	0	2	0	1	0
IgAN48	C2675	11.8608	0.666667	7.133	204.962	7.181	0.226	12	1	51	1.72	60	20.2812	0	0	0	0	0	0	132	78	96	2	228	1.63	1+	28.63	3.1	0.91	69.5886	124.5	1.83133	18	7	0.388889	0	0	0.388889	3	1	0	0	0	0	0	2	1	2	0
IgAN49	C2780	9.1544	1.16667	1.42	198.932	11.625	0.753	48	1	49	1.62	60.4	23.0148	0	0	0	0	0	0	109	79	89	2	313	0.53	3+	10.96	4.4	0.93	50.7972	98.2	3.18737	22	8	0.363636	8	0.363636	0.727273	3	1	0	1	0	2	0.5	1	0	0	0
IgAN50	C2870	12.9872	0.5	30.767	265.178	2.5	0.438	2	0	49	1.49	61.7	27.7915	0	0	0	0	0	0	123	81	95	2	396	1.59	3+	16.04	4	0.49	102.4	112	3.53571	11	0	0	3	0.272727	0.272727	2	1	0	0	0	2	0.5	1	0	0	0
IgAN51	C2873	16.204	2.28571	34.711	188.376	2.912	0	18	1	40	1.66	68.1	24.7133	0	0	0	0	0	0	118	85	96	3	292	1.05	2+	11.46	4	1.16	57.2	104	2.80769	22	7	0.318182	5	0.227273	0.545455	2	1	0	1	0	1	1	1	0	1	0
IgAN52	C2874	20.5928	2.5	49.689	168.736	3.745	0	48	0	48	1.56	57.5	23.6275	0	0	0	0	0	0	113	74	87	2	267	1.26	2+	6.32	3.8	0.71	69.1	104	2.56731	21	4	0.190476		0	0.190476	2	1	0	1	0	1	0	1	1	1	0
IgAN53	C2841	3.378	0.8	39.673	308.876	2.093	0	48	1	21	1.64	57.5	21.3786	0	0	0	0	0	0	113	67	82.3333	2	208	0.256	2+	1.68	4.7	0.78	106.3	85	2.44706	15	1	0.0666667	1	0.0666667	0.133333	1	1	0	0	0	1	0	1	1	1	1
IgAN54	C2840	5.0456	2.8	8.637	129.252	5.017	0	32	0	16	1.6	54.1	21.1328	0	0	0	0	0	0	106	61	76	1	170	0.18	1+	5.56	4.2	0.46	151.3	106	1.60377	7	1	0.142857	1	0.142857	0.285714	1	1	0	0	0	1	1	2	0	1	0
IgAN55	C2834	4.3992	1.07692	224.75	165.71	4.591	0	84	1	23	1.67	54.2	19.4342	0	0	0	0	0	0	128	80	96	1	342	0.36	3+	2.27	4	0.71	114.7	79	4.32911	26	3	0.115385	2	0.0769231	0.192308	1	1	0	0	0	1	0	2	1	1	0
IgAN56	C2831	10.9176	1.27273	40.669	162.682	5.446	0	3	0	44	1.52	55	23.8054	0	0	0	0	0	0	129	84	99	1	412	0.08	3+	3.44	4	0.62	81.6	107	3.85047	25	1	0.04	2	0.08	0.12	1	1	0	0	0	1	0	1	0	1	0
																																													yes: 0.5-2	1 to 3	yes:1	yes:1	yes:1
																																													none: 0
[truncated: 3 more columns]

## Sheet: RAW data for MCD
	C-No	serum No	serum-Gd-IgA1	g-Gd-IgA1	IL8 (pg/mL)	MCP1 (pg/mL)	TNFα (pg/mL)	IL6 (pg/mL)
MCD1	C2813	2512	7.8688	0.153846	0.37	356.074	2.339	5.026
MCD2	C2789	2453	4.9472	0.111111	43.333	224.386	6.241	1.77
MCD3	C2787	2446	2.9744	0	( - )	374.41	2.339	4.888
MCD4	C2785	2442	3.5416	0	( - )	287.768	6.31	1.77
MCD5	C2783	2435	5.5384	0	( - )	295.2	8.942	1.323
MCD6	C2772	2408	6.1736	0	( - )	233.572	5.017	0.864

## Sheet: RAW data for SLE
Ｎｏ	C-No	IL8 (pg/mL)	MCP1 (pg/mL)	TNFα (pg/mL)	IL6 (pg/mL)
SLE1	C2806	3.298	675.09	3.87	24.466
SLE2	C2790	15.282	858.028	19.659	16.131
SLE3	C2760	10.196	440.9	39.201	12.102
SLE4	C2518	( - )	278.73	8.942	3.636
SLE5	C2643	( - )	201.948	5.446	1.019
SLE6	C2628	( - )	174.784	10.726	5.847

## Sheet: RAW data for AAV
Ｎｏ	C-No	IL8 (pg/mL)	MCP1 (pg/mL)	TNFα (pg/mL)	IL6 (pg/mL)
AAV1	C2891	65.951	404.756	( - )	8.273
AAV2	C2876	118.349	467.272	( - )	2.643
AAV3	C2848	227.043	466.074	1.965	0.864
AAV4	C2824	74.18	320.276	9.496	37.318
AAV5	C2792	17.163	389.006	3.87	5.437
AAV6	C2788	55.755	828.318	63.699	85.273
AAV7	C2762	13.347	639.116	3.87	0.708
AAV8	C2782	21.014	315.296	10.738	4.195
AAV9	C2781	45.668	310.304	18.795	77.587
AAV10	C2714	59.821	482.816	36.035	58.04

## Sheet: Table 1
HSPN vs. IgAN
				13	26
Age				Gender	Men=1									Duration from onset				BMI				History of HT		yes:1								MAP				Proteinuria				Hematuria		"+-"							Urinary NAG
	HSPN	IgAN		HSPN	IgAN										HSPN	IgAN			HSPN	IgAN			HSPN	IgAN									HSPN	IgAN			HSPN	IgAN		HSPN	IgAN	HSPN	IgAN
Number of values	24	56		0	1									Number of values	24	56		Number of values	24	56			0	0	Result of 2x2 Chi square test and Fisher's test							Number of values	24	56		Number of values	23	56		2+	3+	2	2						Number of values
				1	0																		0	0	there is no <10 number in data				P=0.210406453095371											1+	1+
Minimum	16	16		0	1									Minimum	0.3	1		Minimum	16.48	15.59			0	0		Chi=1.5686	3.84146	P<0.05 no significant difference				Minimum	68	68		Minimum	0	0		3+	2+	Result of 2x2 Chi square test and Fisher's test							Minimum
25% Percentile	31	24		1	0									25% Percentile	2	6.75		25% Percentile	20.39	19.9			0	0		Chi=1.5686	6.6349	P<0.01 no significant difference				25% Percentile	79.75	80.67		25% Percentile	0.09	0.3225		3+	3+	there is no <10 number in data				P=0.370494579046768			25% Percentile
Median	41	36.5		0	0									Median	3.5	26.5		Median	21.15	21.21			0	0								Median	87.83	88.67		Median	0.5	0.655		1+	3+		Chi=0.802	3.84146	P<0.05 no significant difference				Median
75% Percentile	59.25	48		0	1									75% Percentile	12.25	48.75		75% Percentile	24.71	24.86			0	0								75% Percentile	93.83	96		75% Percentile	1.9	1.658		1+	3+		Chi=0.802	6.6349	P<0.01 no significant difference				75% Percentile
Maximum	80	72		1	1									Maximum	48	348		Maximum	39.4	40.63			0	0								Maximum	121.3	123.3		Maximum	8.8	5.5		3+	3+								Maximum
				0	0																		0	0																1+	3+
Mean	44.42	37.14		1	0									Mean	8.804	47.57		Mean	23.03	22.41			0	0								Mean	88.69	89.42		Mean	1.343	1.242		"+-"	3+	1+							Mean
Std. Deviation	19.34	13.89		1	0									Std. Deviation	11.75	65.13		Std. Deviation	5.24	4.32			1	1								Std. Deviation	13.31	11.83		Std. Deviation	2.083	1.355		1+	3+	HSPN	IgAN						Std. Deviation
Std. Error	3.948	1.856		0	0									Std. Error	2.397	8.703		Std. Error	1.07	0.5773			0	1								Std. Error	2.718	1.581		Std. Error	0.4343	0.1811		3+	2+	11	7						Std. Error
				0	1																		0	0																2+	3+
Lower 95% CI of mean	36.25	33.42		1	1									Lower 95% CI of mean	3.845	30.13		Lower 95% CI of mean	20.82	21.25			0	1								Lower 95% CI of mean	83.07	86.25		Lower 95% CI of mean	0.4428	0.8792		"3+	3+	Result of 2x2 Chi square test and Fisher's test							Lower 95% CI of mean
Upper 95% CI of mean	52.58	40.86		0	0									Upper 95% CI of mean	13.76	65.01		Upper 95% CI of mean	25.24	23.57			0	0								Upper 95% CI of mean	94.32	92.59		Upper 95% CI of mean	2.244	1.605		3+	3+	there is no <10 number in data				P=0.00106852252145227			Upper 95% CI of mean
				1	1																		0	0																2+	3+		Chi=10.7049	3.84146	P<0.05 significant difference*
Sum	1066	2080		0	0									Sum	211.3	2664		Sum	552.7	1255			0	0								Sum	2129	5008		Sum	30.9	69.55		"+-	3+		Chi=10.7049	6.6349	P<0.01 significant difference**				Sum
				0	1																		0	1																1+	1+
Table Analyzed	Data 1			1	1									Table Analyzed	Data 1			Table Analyzed	Data 1				0	0																2+	2+
Column A	HSPN			1	0									Column A	HSPN			Column A	HSPN				1	0								Table Analyzed	Data 1			Table Analyzed	Data 1			1+	2+								Table Analyzed
vs	vs			1	0									vs	vs			vs	vs				0	0								Column A	HSPN			Column A	HSPN			"1+	3+	2+							Column A
Column B	IgAN			1	1	Result of 2x2 Chi square test and Fisher's test								Column B	IgAN			Column B	IgAN				0	0								vs	vs			vs	vs			"1+"	1+	HSPN	IgAN						vs
				1	1	there is no <10 number in data				P=0.525732796159079													1	0								Column B	IgAN			Column B	IgAN			"1+"	3+	5	11						Column B
Mann Whitney test				1	0		Chi=0.4026	3.84146	P<0.05 no significant difference					Mann Whitney test				Mann Whitney test					0	0																"1+"	3+
P value	0.1737			0	0		Chi=0.4026	6.6349	P<0.01 no significant difference					P value	< 0.0001			P value	0.7409				0	0								Mann Whitney test				Mann Whitney test				"2+	3+	Result of 2x2 Chi square test and Fisher's test							Mann Whitney test
Exact or approximate P value?	Gaussian Approximation				0									Exact or approximate P value?	Gaussian Approximation			Exact or approximate P value?	Gaussian Approximation					0								P value	0.6032			P value	0.3051				3+	there is no <10 number in data				P=0.902908910666191			P value
P value summary	ns				1									P value summary	***			P value summary	ns					1								Exact or approximate P value?	Gaussian Approximation			Exact or approximate P value?	Gaussian Approximation				3+		Chi=0.0149	3.84146	P<0.05 no significant difference				Exact or approximate P value?
Are medians signif. different? (P < 0.05)	No			13	0									Are medians signif. different? (P < 0.05)	Yes			Are medians signif. different? (P < 0.05)	No					0								P value summary	ns			P value summary	ns				"+-"		Chi=0.0149	6.6349	P<0.01 no significant difference				P value summary
One- or two-tailed P value?	Two-tailed				0									One- or two-tailed P value?	Two-tailed			One- or two-tailed P value?	Two-tailed				3	1								Are medians signif. different? (P < 0.05)	No			Are medians signif. different? (P < 0.05)	No				3+								Are medians signif. different? (P < 0.05)
Sum of ranks in column A,B	1102 , 2138				1									Sum of ranks in column A,B	585 , 2655			Sum of ranks in column A,B	1004 , 2236					1								One- or two-tailed P value?	Two-tailed			One- or two-tailed P value?	Two-tailed				2+								One- or two-tailed P value?
Mann-Whitney U	542				1									Mann-Whitney U	285			Mann-Whitney U	640					0								Sum of ranks in column A,B	922 , 2318			Sum of ranks in column A,B	824.5 , 2336				2+	3+							Sum of ranks in column A,B
					0																			1								Mann-Whitney U	622			Mann-Whitney U	548.5				3+	HSPN	IgAN						Mann-Whitney U
					0																			0																	2+	6	36
					1																			0																	1+
					1																			1																	2+	Result of 2x2 Chi square test and Fisher's test
					1																			1																	3+	there is no <10 number in data				P=0.00126191361515859
					0																			0																	3+		Chi=10.3974	3.84146	P<0.05 significant difference*
					0																			1																	3+		Chi=10.3974	6.6349	P<0.01 significant difference**
					0																			0																	3+
					1																			1																	3+
					0																			1																	"+-"	"+-"
					1																			1																	3+
					0																			0																	3+
					0																			0																	3+
					0																			0																	3+
					0																			0																	3+
					1																			0																	1+
					1																			0																	3+
					1																			0																	1+
					1																			0																	3+
					0																			0																	3+
					1																			0																	2+
					0																			0																	2+	1+
					1																			0																	2+
					0																			0																	1+
					1																			0																	3+
					0																			0																	3+
					26
																						sum		14
																																										2+
																																										3+
[truncated: 18 more columns]

## Sheet: Table 2
HSPN vs. IgAN
																													IgA deposition on glomerulus
rate of global sclerosis				rate of crescent					rate of globalsclerosis + crescent					M0 vs M1							S0 vs S1								weak no							moderate				strong									EDD on mesangial area
Number of values	24	56		Number of values	24	56				HSPN	IgAN																		HSPN	IgAN						HSPN	IgAN			HSPN	IgAN
	HSPN	IgAN			HSPN	IgAN			Number of values	24	56																		2	10						10	29			12	17
Minimum	0	0		Minimum	0	0
25% Percentile	0	4.96		25% Percentile	0	0			Minimum	0	0
Median	5.263	16.4		Median	2.5	9.524			25% Percentile	0	19.09
75% Percentile	10.53	32.95		75% Percentile	8.173	26.7			Median	10.44	35.3
Maximum	45.45	71.43		Maximum	35.29	72.73			75% Percentile	17.08	52.21
									Maximum	100	80
Mean	7.325	19.38		Mean	5.426	16.24
Std. Deviation	10.29	17.15		Std. Deviation	8.014	18.16			Mean	14.43	35.77			Result of 2x2 Chi square test and Fisher's test							Result of 2x2 Chi square test and Fisher's test
Std. Error	2.145	2.291		Std. Error	1.636	2.427			Std. Deviation	21.46	20.93			there is no <10 number in data				P=0.00597434128395696			there is no <10 number in data				P=0.195134308489708
									Std. Error	4.38	2.797				Chi=7.558	3.84146	P<0.05 significant difference*					Chi=1.6784	3.84146	P<0.05 no significant difference
Lower 95% CI of mean	2.876	14.79		Lower 95% CI of mean	2.042	11.38									Chi=7.558	6.6349	P<0.01 significant difference**					Chi=1.6784	6.6349	P<0.01 no significant difference
Upper 95% CI of mean	11.77	23.97		Upper 95% CI of mean	8.81	21.11			Lower 95% CI of mean	5.366	30.16																								Result of 2x2 Chi square test and Fisher's test
									Upper 95% CI of mean	23.49	41.37			there is <10 number in data				P=0.0131508355006221			there is <10 number in data				P=0.375873666389731				Result of 2x2 Chi square test and Fisher's test						there is no <10 number in data				P=0.406666343368368			Result of 2x2 Chi square test and Fisher's test
Sum	168.5	1085		Sum	130.2	909.5									Yates Chi=6.1487	3.84146	P<0.05 significant difference*					Yates Chi=0.7842	3.84146	P<0.05 no significant difference					there is no <10 number in data				P=0.274294255370303			Chi=0.6885	3.84146	P<0.05 no significant difference				there is no <10 number in data				P=0.0939717783417936
									Sum	346.2	2003				Yates Chi=6.1487	6.6349	P<0.01 no significant difference					Yates Chi=0.7842	6.6349	P<0.01 no significant difference						Chi=1.1951	3.84146	P<0.05 no significant difference				Chi=0.6885	6.6349	P<0.01 no significant difference					Chi=2.805	3.84146	P<0.05 no significant difference				P=0.55053
Table Analyzed	Data 1																													Chi=1.1951	6.6349	P<0.01 no significant difference											Chi=2.805	6.6349	P<0.01 no significant difference
Column A	HSPN			Table Analyzed	Data 1									there is <4 number in data				P=0.0136834762604422			there is <4 number in data				P=0.301460857575715										there is <10 number in data				P=0.558061600856786
vs	vs			Column A	HSPN				Table Analyzed	Data 1						Fisher prob=0.013683	P<0.05 significant difference*						Fisher prob=0.301461	P<0.05 no significant difference					there is <10 number in data				P=0.452295619671799			Yates Chi=0.3431	3.84146	P<0.05 no significant difference				there is <10 number in data				P=0.155302289350891
Column B	IgAN			vs	vs				Column A	HSPN						Fisher prob=0.013683	P<0.01 no significant difference						Fisher prob=0.301461	P<0.01 no significant difference						Yates Chi=0.5649	3.84146	P<0.05 no significant difference				Yates Chi=0.3431	6.6349	P<0.01 no significant difference					Yates Chi=2.0194	3.84146	P<0.05 no significant difference
				Column B	IgAN				vs	vs																				Yates Chi=0.5649	6.6349	P<0.01 no significant difference											Yates Chi=2.0194	6.6349	P<0.01 no significant difference
Mann Whitney test									Column B	IgAN				E0 vs E1							C0 vs C1														there is <4 number in data				P=0.469392963394446
P value	0.0021			Mann Whitney test																									there is <4 number in data				P=0.33132627536262				Fisher prob=0.469393	P<0.05 no significant difference				there is <4 number in data				P=0.128400589970379
Exact or approximate P value?	Gaussian Approximation			P value	0.006				Mann Whitney test																						Fisher prob=0.331326	P<0.05 no significant difference					Fisher prob=0.469393	P<0.01 no significant difference						Fisher prob=0.128401	P<0.05 no significant difference
P value summary	**			Exact or approximate P value?	Gaussian Approximation				P value	< 0.0001																					Fisher prob=0.331326	P<0.01 no significant difference												Fisher prob=0.128401	P<0.01 no significant difference
Are medians signif. different? (P < 0.05)	Yes			P value summary	**				Exact or approximate P value?	Gaussian Approximation
One- or two-tailed P value?	Two-tailed			Are medians signif. different? (P < 0.05)	Yes				P value summary	***																			Glomerular IgG deposition							Glomerular fibrin depositon
Sum of ranks in column A,B	636.5 , 2524			One- or two-tailed P value?	Two-tailed				Are medians signif. different? (P < 0.05)	Yes																			Total	number of positive patients						Total	number of positive patients
Mann-Whitney U	360.5			Sum of ranks in column A,B	715.5 , 2525				One- or two-tailed P value?	Two-tailed																			HSPN	IgAN						HSPN	IgAN											Result of 2x2 Chi square test and Fisher's test
				Mann-Whitney U	415.5				Sum of ranks in column A,B	542.5 , 2698																			9	15						21	6											there is no <10 number in data
									Mann-Whitney U	242.5				Result of 2x2 Chi square test and Fisher's test							Result of 2x2 Chi square test and Fisher's test																												Chi=0.3907
														there is no <10 number in data				P=1.31928865100658E-05			there is no <10 number in data				P=0.044194468827588																								Chi=0.3907
															Chi=18.9824	3.84146	P<0.05 significant difference*					Chi=4.0491	3.84146	P<0.05 significant difference*
															Chi=18.9824	6.6349	P<0.01 significant difference**					Chi=4.0491	6.6349	P<0.01 no significant difference																								there is <10 number in data
																																																	Yates Chi=0.0244
														there is <10 number in data				P=4.01724372928328E-05			T0 vs T1-2																												Yates Chi=0.0244
															Yates Chi=16.8632	3.84146	P<0.05 significant difference*
															Yates Chi=16.8632	6.6349	P<0.01 significant difference**																															there is <4 number in data


																													Result of 2x2 Chi square test and Fisher's test							Result of 2x2 Chi square test and Fisher's test
																													there is no <10 number in data				P=0.337904019103005			there is no <10 number in data				P=2.81617110729085E-11
																														Chi=0.9184	3.84146	P<0.05 no significant difference					Chi=44.3007	3.84146	P<0.05 significant difference*
																					Result of 2x2 Chi square test and Fisher's test									Chi=0.9184	6.6349	P<0.01 no significant difference					Chi=44.3007	6.6349	P<0.01 significant difference**
																					there is no <10 number in data				P=0.00491055616217265
																						Chi=7.9121	3.84146	P<0.05 significant difference*					there is <10 number in data				P=0.488864309475149			there is <10 number in data				P=1.57531939303126E-10
																						Chi=7.9121	6.6349	P<0.01 significant difference**						Yates Chi=0.479	3.84146	P<0.05 no significant difference					Yates Chi=40.9331	3.84146	P<0.05 significant difference*
																														Yates Chi=0.479	6.6349	P<0.01 no significant difference					Yates Chi=40.9331	6.6349	P<0.01 significant difference**
																					there is <10 number in data				P=0.0124086343483675
																						Yates Chi=6.2515	3.84146	P<0.05 significant difference*					there is <4 number in data				P=0.425983578543092			there is <4 number in data				P=4.34330885827831E-11
																						Yates Chi=6.2515	6.6349	P<0.01 no significant difference							Fisher prob=0.425984	P<0.05 no significant difference						Fisher prob=0	P<0.05 significant difference*
																															Fisher prob=0.425984	P<0.01 no significant difference						Fisher prob=0	P<0.01 significant difference**
																					there is <4 number in data				P=0.00372831450351873
																							Fisher prob=0.003728	P<0.05 significant difference*
																							Fisher prob=0.003728	P<0.01 significant difference**
[truncated: 4 more columns]

## Sheet: Fig1A and B
Comparison s-Gd-IgA1 among HSPN and IgAN																				Comparison s-Gd-IgA1 among HSPN and IgAN
																				(compensated by Cr)																							devided 10
					HSPN	IgAN	MCD													s-Gd-IgA1				sCr	1ug/ml		1 mg/dL=1000 ug/100 mL=10 ug/mL
HSPN	IgAN	MCD		Number of values	24	56	6													ug/mL				mg/dL=10 ug/mL				10x Compensatin						HSPN	IgAN	MCD			HSPN	IgAN	MCD		HSPN	IgAN	MCD
7.2896	8.928	7.8688																		HSPN	IgAN	MCD		HSPN	IgAN	MCD		HSPN	IgAN	MCD			Number of values	24	56	6			12.5683	10.3814	9.36762		1.25683	1.03814	0.936762
17.944	6.9504	4.9472		Minimum	4.863	3.347	2.974													7.2896	8.928	7.8688		0.58	0.86	0.84		1.25683	1.03814	0.936762									23.3039	10.073	4.80311		2.33039	1.0073	0.480311
11.0496	8.856	2.9744		25% Percentile	6.312	9.093	3.4													17.944	6.9504	4.9472		0.77	0.69	1.03		2.33039	1.0073	0.480311			Minimum	5.59	2.443	4.803			19.051	11.9676	5.12828		1.9051	1.19676	0.512828
19.6224	8.2104	3.5416		Median	10.77	13.85	5.243													11.0496	8.856	2.9744		0.58	0.74	0.58		1.9051	1.19676	0.512828			25% Percentile	8.404	9.671	5.047			28.8565	17.105	5.8059		2.88565	1.7105	0.58059
5.2432	20.176	5.5384		75% Percentile	17.73	20.49	6.597													19.6224	8.2104	3.5416		0.68	0.48	0.61		2.88565	1.7105	0.58059			Median	15.6	13.89	5.611			7.38479	34.7862	7.912		0.738479	3.47862	0.7912
18.4408	14.2656	6.1736		Maximum	50.74	50.04	7.869													5.2432	20.176	5.5384		0.71	0.58	0.7		0.738479	3.47862	0.7912			75% Percentile	22.93	20.55	8.276			24.5877	16.3972	5.41544		2.45877	1.63972	0.541544
16.3488	9.0728																			18.4408	14.2656	6.1736		0.75	0.87	1.14		2.45877	1.63972	0.541544			Maximum	84.57	63.31	9.368			21.7984	9.65191			2.17984	0.965191
6.1736	24.1208			Mean	13.06	16.09	5.174													16.3488	9.0728			0.75	0.94			2.17984	0.965191										8.69521	46.3862			0.869521	4.63862
13.3824	26.7984			Std. Deviation	9.661	10.22	1.786													6.1736	24.1208			0.71	0.52			0.869521	4.63862				Mean	1.842	1.819	0.6405			16.728	19.1417			1.6728	1.91417
19.244	12.2608			Std. Error	1.972	1.365	0.7291													13.3824	26.7984			0.8	1.4			1.6728	1.91417				Std. Deviation	1.59	1.273	0.1821			28.3	13.0434			2.83	1.30434
13.48	12.504																			19.244	12.2608			0.68	0.94			2.83	1.30434				Std. Error	0.3246	0.1702	0.07435			20.7385	8.01538			2.07385	0.801538
11.2912	10.6632			Lower 95% CI of mean	8.985	13.36	3.3													13.48	12.504			0.65	1.56			2.07385	0.801538										17.3711	6.34714			1.73711	0.634714
8.2544	16.9528			Upper 95% CI of mean	17.14	18.83	7.048													11.2912	10.6632			0.65	1.68			1.73711	0.634714										14.4814	4.70911			1.44814	0.470911
5.4896	47.486																			8.2544	16.9528			0.57	3.6			1.44814	0.470911										10.1659	63.3147			1.01659	6.33147
21.7344	28.594			Sum	313.5	901.2	31.04													5.4896	47.486			0.54	0.75			1.01659	6.33147										27.168	34.0405			2.7168	3.40405
50.7416	50.0392																			21.7344	28.594			0.8	0.84			2.7168	3.40405										84.5693	31.2745			8.45693	3.12745			Table Analyzed	Data 1
10.4864	21.2024																			50.7416	50.0392			0.6	1.6			8.45693	3.12745										16.9135	26.503			1.69135	2.6503
7.9928	14.9776			Table Analyzed	Data 1				Table Analyzed	Data 1			Table Analyzed	Data 1		Table Analyzed	Data 1			10.4864	21.2024			0.62	0.8			1.69135	2.6503										7.26618	19.9701			0.726618	1.99701			Kruskal-Wallis test
5.7584	19.1008								Column A	HSPN			Column B	IgAN		Column A	HSPN			7.9928	14.9776			1.1	0.75			0.726618	1.99701										7.02244	36.0392			0.702244	3.60392			P value	0.0056
4.8632	25.3656			Kruskal-Wallis test					vs	vs			vs	vs		vs	vs			5.7584	19.1008			0.82	0.53			0.702244	3.60392										5.58989	42.9925			0.558989	4.29925			Exact or approximate P value?	Gaussian Approximation
5.9016	7.9624			P value	0.0017				Column C	MCD			Column C	MCD		Column B	IgAN			4.8632	25.3656			0.87	0.59			0.558989	4.29925										7.377	13.2707			0.7377	1.32707			P value summary	**
8.984	8.7568			Exact or approximate P value?	Gaussian Approximation															5.9016	7.9624			0.8	0.6			0.7377	1.32707										9.66022	9.72978			0.966022	0.972978			Do the medians vary signif. (P < 0.05)	Yes
6.7288	10.7032			P value summary	**				Mann Whitney test				Mann Whitney test			Mann Whitney test				8.984	8.7568			0.93	0.9			0.966022	0.972978										8.30716	18.4538			0.830716	1.84538			Number of groups	3
17.104	13.2304			Do the medians vary signif. (P < 0.05)	Yes				P value	0.0051			P value	0.001		P value	0.1459			6.7288	10.7032			0.81	0.58			0.830716	1.84538										14.2533	18.6344			1.42533	1.86344			Kruskal-Wallis statistic	10.37
	10.252			Number of groups	3				Exact or approximate P value?	Gaussian Approximation			Exact or approximate P value?	Gaussian Approximation		Exact or approximate P value?	Gaussian Approximation			17.104	13.2304			1.2	0.71			1.42533	1.86344											9.07257				0.907257
	14.7584			Kruskal-Wallis statistic	12.7				P value summary	**			P value summary	***		P value summary	ns				10.252				1.13				0.907257											5.32794				0.532794			Dunn's Multiple Comparison Test	Difference in rank sum	Significant? P < 0.05?
	17.06								Are medians signif. different? (P < 0.05)	Yes			Are medians signif. different? (P < 0.05)	Yes		Are medians signif. different? (P < 0.05)	No				14.7584				2.77				0.532794											15.5091				1.55091			HSPN vs IgAN	-0.119	No
	15.1824			Dunn's Multiple Comparison Test	Difference in rank sum	Significant? P < 0.05?	Summary		One- or two-tailed P value?	Two-tailed			One- or two-tailed P value?	Two-tailed		One- or two-tailed P value?	Two-tailed				17.06				1.1				1.55091											13.8022				1.38022			HSPN vs MCD	33.96	Yes
	24.488			HSPN vs IgAN	-8.485	No	ns		Sum of ranks in column A,C	426.5 , 38.50			Sum of ranks in column B,C	1903 , 50		Sum of ranks in column A,B	833 , 2407				15.1824				1.1				1.38022											30.2321				3.02321			IgAN vs MCD	34.08	Yes
	4.148			HSPN vs MCD	28.73	Yes	*		Mann-Whitney U	17.5			Mann-Whitney U	29		Mann-Whitney U	533				24.488				0.81				3.02321											5.53067				0.553067
	12.8232			IgAN vs MCD	37.21	Yes	**														4.148				0.75				0.553067											7.45535				0.745535
	24.628																				12.8232				1.72				0.745535											51.3083				5.13083
	13.4344																				24.628				0.48				5.13083											11.6821				1.16821
	39.2392																				13.4344				1.15				1.16821											11.3081				1.13081
	3.3472																				39.2392				3.47				1.13081											2.44321				0.244321
	5.3896																				3.3472				1.37				0.244321											8.55492				0.855492
	13.4344																				5.3896				0.63				0.855492											18.9217				1.89217
	15.5448																				13.4344				0.71				1.89217											18.7287				1.87287
	41.7184																				15.5448				0.83				1.87287											37.9258				3.79258
	23.192																				41.7184				1.1				3.79258											17.84				1.784
	22.4416																				23.192				1.3				1.784											20.4015				2.04015
	11.1552																				22.4416				1.1				2.04015											12.9712				1.29712
	16.4832																				11.1552				0.86				1.29712											20.604				2.0604
	16.7976																				16.4832				0.8				2.0604											16.6313				1.66313
	4.636																				16.7976				1.01				1.66313											6.62286				0.662286
	14.9752																				4.636				0.7				0.662286											8.70651				0.870651
	14.3568																				14.9752				1.72				0.870651											13.1714				1.31714
	11.8608																				14.3568				1.09				1.31714											13.0338				1.30338
	9.1544																				11.8608				0.91				1.30338											9.84344				0.984344
	12.9872																				9.1544				0.93				0.984344											26.5045				2.65045
	16.204																				12.9872				0.49				2.65045											13.969				1.3969
	20.5928																				16.204				1.16				1.3969											29.0039				2.90039
	3.378																				20.5928				0.71				2.90039											4.33077				0.433077
	5.0456																				3.378				0.78				0.433077											10.9687				1.09687
	4.3992																				5.0456				0.46				1.09687											6.19606				0.619606
	10.9176																				4.3992				0.71				0.619606											17.609				1.7609
																					10.9176				0.62				1.7609
[truncated: 6 more columns]

## Sheet: Fig1C
Comparison m-Gd-IgA1 among HSPN and IgAN
HSPN	IgAN	MCD			HSPN	IgAN	MCD		Table Analyzed	Data 1
1.43	0.572727	0.153846		Number of values	24	56	6
2.75	0.142857	0.111111							Kruskal-Wallis test
0.3	0.866667	0		Minimum	0.1667	0.07692	0		P value	0.0003
1.93333	0.666667	0		25% Percentile	0.2413	0.3409	0		Exact or approximate P value?	Gaussian Approximation
0.166667	1.9375	0		Median	0.7847	0.725	0		P value summary	***
0.2	0.625	0		75% Percentile	1.575	1.2	0.1218		Do the medians vary signif. (P < 0.05)	Yes
0.2	0.3			Maximum	2.778	2.8	0.1538		Number of groups	3
0.2	1.2								Kruskal-Wallis statistic	16.22
0.222222	0.777778			Mean	1.029	0.8855	0.06416
0.5	0.428571			Std. Deviation	0.8556	0.6564	0.06973		Dunn's Multiple Comparison Test	Difference in rank sum	Significant? P < 0.05?	Summary
0.842105	1.42857			Std. Error	0.1747	0.08771	0.02847		HSPN vs IgAN	1.601	No	ns
0.714286	0.545455								HSPN vs MCD	43.58	Yes	***
0.272727	0.75			Lower 95% CI of mean	0.6677	0.7098	-0.02902		IgAN vs MCD	41.98	Yes	***
0.230769	1.2			Upper 95% CI of mean	1.39	1.061	0.1173
0.727273	0.833333														data should be devided more 10
1.34	2.5			Sum	24.7	49.59	0.265
0.345455	0.555556
2.77778	0.6			Table Analyzed	Data 1			Table Analyzed	Data 1		Table Analyzed	Data 1
2.65	0.333333			Column A	HSPN			Column A	HSPN		Column B	IgAN
1.5	1.2			vs	vs			vs	vs		vs	vs
1.6	0.272727			Column B	IgAN			Column C	MCD		Column C	MCD
1.22222	0.0769231
0.947368	0.214286			Mann Whitney test				Mann Whitney test			Mann Whitney test
1.625	0.372727			P value	0.7889			P value	0.0002		P value	< 0.0001
	0.222222			Exact or approximate P value?	Gaussian Approximation			Exact or approximate P value?	Gaussian Approximation		Exact or approximate P value?	Gaussian Approximation
	0.7			P value summary	ns			P value summary	***		P value summary	***
	0.818182			Are medians signif. different? (P < 0.05)	No			Are medians signif. different? (P < 0.05)	Yes		Are medians signif. different? (P < 0.05)	Yes
	0.25			One- or two-tailed P value?	Two-tailed		Summary	One- or two-tailed P value?	Two-tailed		One- or two-tailed P value?	Two-tailed
	0.222222			Sum of ranks in column A,B	998 , 2242		ns	Sum of ranks in column A,C	444 , 21		Sum of ranks in column B,C	1929 , 24
	0.166667			Mann-Whitney U	646		***	Mann-Whitney U	0		Mann-Whitney U	3
	0.363636						***
	1.5
	1.375
	1.46154
	0.636364
	0.285714
	0.8
	1.54545
	0.666667
	0.333333
	0.333333
	1.5
	0.25
	1
	0.777778
	2.14286
	0.769231
	0.666667
	1.16667
	0.5
	2.28571
	2.5
	0.8
	2.8
	1.07692
	1.27273

## Sheet: Fig1D-G
	Data in patients with HSPN according to ISKDC classification													Data in patients with IgAN according to H-grade
	s-Gd-IgA1						m-Gd-IgA1								s-Gd-IgA1						g-Gd-IgA1
		II	IIIa	IIIb				II	IIIa	IIIb					H-Grade I	H-Grade II	H-Grade III				H-Grade I	H-Grade II	H-Grade III
		5.2432	7.2896					0.166667	1.43						8.928	20.176	12.504				0.572727	1.9375	1.42857
		16.3488	17.944					0.2	2.75						6.9504	14.2656	10.6632				0.142857	0.625	0.545455
		8.2544	11.0496					0.272727	0.3						8.856	9.0728	16.9528				0.866667	0.3	0.75
		10.4864	19.6224					0.345455	1.93333						8.2104	24.1208	47.486				0.666667	1.2	1.2
			18.4408						0.2						21.2024	26.7984	28.594				0.555556	0.777778	0.833333
			6.1736						0.2						14.9776	12.2608	50.0392				0.6	0.428571	2.5
			13.3824						0.222222						19.1008	14.7584	13.4344				0.333333	0.7	0.8
			19.244						0.5						25.3656	17.06	15.5448				1.2	0.818182	1.54545
			13.48						0.842105						7.9624	15.1824	41.7184				0.272727	0.25	0.666667
			11.2912						0.714286						8.7568	24.488	23.192				0.0769231	0.222222	0.333333
			5.4896						0.230769						10.7032	12.8232	22.4416				0.214286	0.363636	0.333333
			21.7344						0.727273						13.2304	24.628	11.1552				0.372727	1.5	1.5
			50.7416						1.34						10.252	13.4344	16.4832				0.222222	1.375	0.25
			7.9928						2.77778						4.148	39.2392	16.7976				0.166667	1.46154	1
			5.7584						2.65						3.378	3.3472	4.636				0.8	0.636364	0.777778
			4.8632						1.5						5.0456	5.3896	14.9752				2.8	0.285714	2.14286
			5.9016						1.6						4.3992	12.9872	14.3568				1.07692	0.5	0.769231
			8.984						1.22222						10.9176	16.204	11.8608				1.27273	2.28571	0.666667
			6.7288						0.947368							20.5928	9.1544					2.5	1.16667
			17.104						1.625												H-Grade I	H-Grade II	H-Grade III
														Number of values	18	19	19			Number of values	18	19	19
														Minimum	3.378	3.347	4.636			Minimum	0.07692	0.2222	0.25
														25% Percentile	6.474	12.82	11.86			25% Percentile	0.2202	0.3636	0.6667
														Median	8.892	15.18	15.54			Median	0.5641	0.7	0.8
														75% Percentile	13.67	24.12	23.19			75% Percentile	0.9192	1.462	1.429
Number of values	4	20		Table Analyzed	Data 1		Number of values	4	20					Maximum	25.37	39.24	50.04			Maximum	2.8	2.5	2.5
				Column A	II										H-Grade I	H-Grade II	H-Grade III				H-Grade I	H-Grade II	H-Grade III
Minimum	5.243	4.863		vs	vs		Minimum	0.1667	0.2					Mean	10.69	17.2	20.1			Mean	0.6485	0.9562	1.011
25% Percentile	5.996	6.312		Column B	IIIa		25% Percentile	0.175	0.35					Std. Deviation	6.074	8.323	12.94			Std. Deviation	0.6453	0.7065	0.5993
Median	9.37	11.17					Median	0.2364	1.085					Std. Error	1.432	1.909	2.968			Std. Error	0.1521	0.1621	0.1375
75% Percentile	14.88	18.32		Mann Whitney test			75% Percentile	0.3273	1.619
Maximum	16.35	50.74		P value	0.5103		Maximum	0.3455	2.778					Lower 95% CI of mean	7.667	13.19	13.87			Lower 95% CI of mean	0.3576	0.6157	0.7221
	II	IIIa		Exact or approximate P value?	Gaussian Approximation			II	IIIa					Upper 95% CI of mean	13.71	21.21	26.34			Upper 95% CI of mean	0.9994	1.297	1.3
Mean	10.08	13.66		P value summary	ns		Mean	0.2462	1.186
Std. Deviation	4.697	10.36		Are medians signif. different? (P < 0.05)	No		Std. Deviation	0.07961	0.8547					Sum	192.4	326.8	382			Sum	12.21	18.17	19.21
Std. Error	2.349	2.316		One- or two-tailed P value?	Two-tailed		Std. Error	0.03981	0.1911
				Sum of ranks in column A,B	41 , 259
Lower 95% CI of mean	2.609	8.814		Mann-Whitney U	31		Lower 95% CI of mean	0.1195	0.7856
Upper 95% CI of mean	17.56	18.51					Upper 95% CI of mean	0.3729	1.586
				Table Analyzed	Data 1
Sum	40.33	273.2		Column A	II		Sum	0.9848	23.71
				vs	vs
				Column B	IIIa			Table Analyzed	Data 1
								Column A	II
				Unpaired t test				vs	vs
				P value	0.2556			Column B	IIIa
				P value summary	ns
				Are means signif. different? (P < 0.05)	No			Mann Whitney test
				One- or two-tailed P value?	One-tailed			P value	0.0222
				t, df	t=0.6679 df=22			Exact or approximate P value?	Gaussian Approximation				Table Analyzed	Data 1					Table Analyzed	Data 1				Table Analyzed	Data 1
								P value summary	*															Column B	H-Grade II
				How big is the difference?				Are medians signif. different? (P < 0.05)	Yes				Kruskal-Wallis test						Kruskal-Wallis test					vs	vs
				Mean ± SEM of column Ae	10.08 ± 2.349 N=4			One- or two-tailed P value?	Two-tailed				P value	0.0042					P value	0.0893				Column C	H-Grade III
								Sum of ranks in column A,B	20 , 280				Exact or approximate P value?	Gaussian Approximation					Exact or approximate P value?	Gaussian Approximation
								Mann-Whitney U	10				P value summary	**					P value summary	ns				Mann Whitney test
													Do the medians vary signif. (P < 0.05)	Yes					Do the medians vary signif. (P < 0.05)	No				P value	0.4743
													Number of groups	3					Number of groups	3				Exact or approximate P value?	Gaussian Approximation
													Kruskal-Wallis statistic	10.94					Kruskal-Wallis statistic	4.833				P value summary	ns
																								Are medians signif. different? (P < 0.05)	No
													Dunn's Multiple Comparison Test	Difference in rank sum	Significant? P < 0.05?	Summary			Dunn's Multiple Comparison Test	Difference in rank sum	Significant? P < 0.05?	Summary		One- or two-tailed P value?	Two-tailed
													H-Grade I vs H-Grade II	-14.76	Yes	*			H-Grade I vs H-Grade II	-7.927	No	ns		Sum of ranks in column B,C	345.5 , 395.5
													H-Grade I vs H-Grade III	-16.02	Yes	**			H-Grade I vs H-Grade III	-11.56	No	ns		Mann-Whitney U	155.5
													H-Grade II vs H-Grade III	-1.263	No	ns			H-Grade II vs H-Grade III	-3.632	No	ns
													Table Analyzed	Data 1					Table Analyzed	Data 1
													Column A	H-Grade I					Column A	H-Grade I
													vs	vs					vs	vs
													Column B	H-Grade II					Column C	H-Grade III
													Mann Whitney test						Mann Whitney test
													P value	0.0078					P value	0.0373
													Exact or approximate P value?	Gaussian Approximation					Exact or approximate P value?	Gaussian Approximation
													P value summary	**					P value summary	*
													Are medians signif. different? (P < 0.05)	Yes					Are medians signif. different? (P < 0.05)	Yes
													One- or two-tailed P value?	Two-tailed					One- or two-tailed P value?	Two-tailed
													Sum of ranks in column A,B	254 , 449					Sum of ranks in column A,C	273 , 430
													Mann-Whitney U	83					Mann-Whitney U	102
													Table Analyzed	Data 1					Table Analyzed	Data 1
													Column A	H-Grade I					Column A	H-Grade I
													vs	vs					vs	vs
													Column C	H-Grade III					Column B	H-Grade II
													Mann Whitney test						Unpaired t test
													P value	0.0025					P value	0.1105
													Exact or approximate P value?	Gaussian Approximation					P value summary	ns
													P value summary	**					Are means signif. different? (P < 0.05)	No
													Are medians signif. different? (P < 0.05)	Yes					One- or two-tailed P value?	One-tailed
													One- or two-tailed P value?	Two-tailed					t, df	t=1.246 df=35
													Sum of ranks in column A,C	242 , 461
													Mann-Whitney U	71					How big is the difference?
																			Mean ± SEM of column Ae	0.6785 ± 0.1521 N=18餀
													Table Analyzed	Data 1					Mean ± SEM of column Be	0.9562 ± 0.1621 N=19餀
													Column B	H-Grade II					Difference between means	-0.2777 ± 0.2228N
													vs	vs					95% confidence interval	-0.7303 to 0.1750
													Column C	H-Grade III					R square	0.04248
													Mann Whitney test						F test to compare variances
													P value	0.8724					F,DFn, Dfd	1.199, 18, 17
													Exact or approximate P value?	Gaussian Approximation					P value	0.7128
													P value summary	ns					P value summary	ns
													Are medians signif. different? (P < 0.05)	No					Are variances significantly different?	No
													One- or two-tailed P value?	Two-tailed
													Sum of ranks in column B,C	364.5 , 376.5
													Mann-Whitney U	174.5
													Table Analyzed	Data 1
													Column B	H-Grade II
													vs	vs
													Column C	H-Grade III
													Unpaired t test
													P value	0.2081
													P value summary	ns
													Are means signif. different? (P < 0.05)	No
													One- or two-tailed P value?	One-tailed
													t, df	t=0.8226 df=36
													How big is the difference?
													Mean ± SEM of column Be	17.20 ± 1.909 N=19_x000F_
													Mean ± SEM of column Ce	20.10 ± 2.968 N=19_x000F_
													Difference between means	-2.903 ± 3.529t
													95% confidence interval	-10.07 to 4.259
													R square	0.01845
													F test to compare variances
													F,DFn, Dfd	2.416, 18, 18
													P value	0.0692
													P value summary	ns
													Are variances significantly different?	No

[truncated: 14 more sheets: Fig2, S1Fig, S2 fig, S3 fig, S1 Table , S4FigA and C, S4FigB and D, Table 3 (HSPN), Table 3 (IgAN), Table 4, S5 Fig, Fig3A-H S6FigA-L , IHC for IgA (RAW data), Fig 4E, IHC for Gd-IgA1 (RAWdata), Fig 4F]
